# Supplementary material for: Refinement of the assignment to the ACMG/AMP BS3 and PS3 criteria of eight BRCA1 variants of uncertain significance by integrating available functional data with protein interaction assays
Source: Front Oncol. 2023 Apr 24;13:1146604. doi: 10.3389/fonc.2023.1146604 (PMC10164951; doi:10.3389/fonc.2023.1146604)
Supplement: Supplementary file 6 [file Table_1.xlsx]

## Sheet: ST1 List of Primers
Table S1. List of primers
ABRAXAS full length in pBADGFP vector-cloning strategy
AbraxFW	NcoI	AATAATCCATGGCTGAGGGGGAGAGTACGTCG
AbraxRev	AatII	AATAAGACGTCCCAAATGTAGGAGACCGTG
ABRAXAS full length in pVP16AD vector-cloning strategy
Abraxas (M2H)-Fw	EcoRI	GGTGGGGAATTCGAGGGGGAGAGTACGTCG
Abraxas (M2H)-Rev	HindIII	TATCTAGAAGCTTAAATGTAGGAGACCGTG
ABRAXAS 200-409aa fragment in pVP16AD vector-cloning strategy
ABRA(200-409)Fw	EcoRI	GGTGGGGAATTCAAATTTTTTGAAGAAGAT
Abraxas (M2H)-Rev	HindIII	TATCTAGAAGCTTAAATGTAGGAGACCGTG
BRCA1-BRCTs aa 1646-1863 in pETNGFP vector-cloning strategy
BRCA1BRCT-Fw	XhoI	AATAATCTCGAGCGTCAACAAAAGAATGTCCA
BRCA1BRCT-Rev	BamHI	AATAATGGATCCTTAGTAGTGGCTGTGGGGGA
BRCA1-BRCTs aa 1646-1863 in pMGAL4DNA-BD vector-cloning strategy
BRCTs (M2H)-Fw	EcoRI	TCGCCGGAATTCGTCAACAAAAGAATGTCC
BRCTs (M2H)-Rev	BamHI	GTCGACGGATCCGTAGTGGCTGTGGGGG
BRCA1-RING Domain aa 1-109 in pMGAL4DNA-BD vector-cloning strategy
B1RINGM2H-EcoRIFw	EcoRI	CGCCGGAATTCATGGATTTATCTGCTCTTCGCG
B1RINGM2H-BamHIRev	BamHI	GTCGACGGATCCGTTTGCATACTCCAAACCTGTG
UBCH5a full length in pVP16AD vector-cloning strategy
UBM2H-EcoRIFw	EcoRI	GTGGGGAATTCATGGCGCTGAAGAGGATTCA
UBM2H-BamHIRev	BamHI	CGACGGATCCTTACATTGCATATTTCTGAGTCCA
BRCA1 mutagenic primers
Variant group	aa change	nucleotide change	sense primer (5' - 3')		anti-sense primer (5' - 3')	Mutagenesis method
Validation panel	K45Q	c.133A>C	CACATATTTTGCCAATTTTGCATGC		GCATGCAAAATTGGCAAAATATGTG	QuikChange XL
	K45T	c.134A>C	CATATTTTGCACATTTTGCATGC		GCATGCAAAATGTGCAAAATATG	QuikChange XL
	D67Y	c.199G>T	CTTTATGTAAGAATTATATAACCAAAA		CTTTTGGTTATATAATTCTTACATAAA	QuikChange XL
	L52I	c.154 C>A	CATGCTGAAACTTATCAACCAGAAGAAAG		CTTTCTTCTGGTTGATAAGTTTCAGCATG	QuikChange XL
	Y105C	c.314A>G	GGAGTATGCAAACAGCTGTAATTTTGCAAAAAAG		CTTTTTTGCAAAATTACAGCTGTTTGCATACTCC	QuikChange XL
	T37K	c.110C>A	CCTGTCTCCAAAAAGTGTGACC		GGTCACACTTTTTGGAGACAGG	QuikChange XL
	C39R	c.115T>C	GTCTCCACAAAGCGTGACCACATA		TATGTGGTCACGCTTTGTGGAGAC	QuikChange XL
	C44F	c.131G>T	GACCACATATTTTTCAAATTTTGCATGC		GCATGCAAAATTTGAAAAATATGTGGTC	QuikChange XL
	C61G	c.181T>G	GGGCCTTCACAGGGTCCTTTATGTAAG		CTTACATAAAGGACCCTGTGAAGGCCC	QuikChange XL
	M1652I	c.4956G>A	GAATGTCCATAGTGGTGTC		GACACCACTATGGACATT C	QuikChange XL
	L1664P	c.4991T>C	GAATTTATGCCCGTGTACAAG		CTTGTACACGGGCATAAATTC	QuikChange XL
	G1706A	c.5117G>C	TATTTTCTAGCAATTGCGGGAGG		CCTCCCGCAATTGCTAGAAAATA	QuikChange XL
	T1720A	c.5277A>G	GCTATTTCTGGGTGGCCCAGTCTA		TAGACTGGGCCACCCAGAAATAGC	QuikChange XL
	R1751Q	c.5371G>A	GGTCCAAAGCAAGCAAGAGAATC		GATTCTCTTGCTTGCTTTGGACC	QuikChange XL
	K1690Q	c.5068 A>C	CATGTTGTTATGCAAACAGATGCTGAG		CTCAGCATCTGTTTGCATAACAACATG	QuikChange XL
	R1699W	c.5095C>T	GTGTGTGAATGGACACTGAAATA		TATTTCAGTGTCCATTCACACAC	QuikChange XL
	A1708E	c.5123C>A	CTAGGAATTGAGGGAGGAAAATG		CATTTTCCTCCCTCAATTCCTAG	QuikChange XL
	V1736A	c.5207T>C	GATTTTGAAGCCAGAGGAGATGTG		CACATCTCCTCTGGCTTCAAAATC	QuikChange XL
	M1775R	c.5324T>G	CTTCACCAACAGGCCCACAGA		TCTGTGGGCCTGTTGGTGAAG	QuikChange XL
	G1788V	c.5363G>T	CAGCTGTGTGTTGCTTCTG		CAGAAGCAACACACAGCTG	QuikChange XL
	W1837R	c.5509T>C	GACCCGAGAGCGGGTGTTGGAC		GTCCAACACCCGCTCTCGCCTG	QuikChange XL
Discordant VUS	P34L	c.101C>T	GATCAAGGAACTTGTCTCCACAAAG		CTTTGTGGAGACAAGTTCCTTGATC	QuikChange XL
	P34H	c.101C>A	GATCAAGGAACATGTCTCCACAAAG		CTTTGTGGAGACATGTTCCTTGATC	QuikChange XL
	P62S	c.184C>T	CACAGTGTTCTTTATGTAAG		CTTACATAAAGAACACTGTG	QuikChange XL
	P62L	c.185C>T	CACAGTGTCTTTTATGTAAG		CTTACATAAAAGACACTGTG	QuikChange XL
	T69P	c.205A>C	GTAAGAATGATATACCCAAAAGGAGCC		GGCTCCTTTTGGGTATATCATTCTTAC	QuikChange XL
	L82H	c.245T>A	GATTTAGTCAACATGTTGAAGAGC		GCTCTTCAACATGTTGACTAAATC	QuikChange XL
	S1715C	c.5143A>T	GGGTAGTTTGCTATTTCTGGGTG		CACCCAGAAATAGCAAACTACCC	QuikChange XL
	F1734S	c.5201T>C	GAATGAGCATGATTCTGAAGTCAGAGG		CCTCTGACTTCAGAATCATGCTCATTC	QuikChange XL
Sequencing primers
Name	Sequence (5'-3')
T7 (promoter, forward primer)	TAATACGACTCACTATAGGG
T7 Terminator (reverse primer)	GCTAGTTATTGCTCAGCGG
pBAD Forward (For vectors with E.coli araBAD promoter, forward primer)	ATGCCATAGCATTTTTATCC
pBAD Reverse (For vectors with E.coli araBAD promoter, reverse primer)	GATTTAATCTGTATCAGG
pM-Fw [Seq]	GTAACAAAGGTCAAAGACAGTTGACTG
pM-Rev [Seq]	GATATGGCTGATTATGATCATTAC
VP16-Fw [Seq]	CTTGGAATTGACGAGTAC
VP16-Rev [Seq]	GTGATATGGCTGATTATGATC

## Sheet: ST2 List of Antibodies
Table S2. List of antibodies
Primary antibodies
polyclonal anti-GFP #A1026-2, Thermo Fisher Scientific, Eugene, Oregon, USA
monoclonal anti-GAL4 #sc-510, Santa Cruz Biothecnology Dallas, Texas 75220 USA
monoclonal anti-VP16 #sc-7545, Santa Cruz Biothecnology Dallas, Texas 75220 USA
polyclonal antibody anti-UBE2D1 #PA5-76645, Invitrogen Rockford, IL, USA
monoclonal antibody anti-ABRA1 #MA1-10045, Invitrogen Rockford, IL, USA
monoclonal anti-Tubuline #3873, Cell Signalling Danvers Massachussets, USA
Secondary antibodies
goat anti-chicken IgY(H+L) #A16054, Invitrogen Rockford, IL,USA
goat anti-mouse IgG(H+L) #31432, Invitrogen Rockford, IL, USA
anti-rabbit IgG #NA934, GE Healthcare Life Sciences, Pittsburgh, PA, USA

## Sheet: ST3 Discordant Variants
			"Hi Set" Functional assays [30]																							additional assays [35]							HCI BC Genes Prior Probabilities		BayesDel	Selected	PPI assays [this study]								ClinVar (as of Jan 16, 2023)		BRCAExchange
Exon	Variant aa	Align GVGD	T27	T28	T53	T54	T60	T78	T80	T81	T84	T91	T92	T100	T101	T102	T107	T110	T115	T120	T127	T131	T133	T134		Cisplatin sensitivity	Olaparib sensitivity	DR-GFP-HRR	COUNT	SUM	Ratio B/P	Log2ratio	Prior protein	Prior Splicing			GFP-reassembly	M2H	COUNT	SUM	Ratio B/P	Log2ratio	FINAL CALL	HGVS Nucleotide	Entries	Classification	(as of Jan 16, 2023)
2	p.I26T	C25																				1	0	1					3	2	0.5	-1	0.29	0.02	0.39	NO
2	p.P25T	C0																				0	0	1					3	1	2	1	0.03	0.02	0.38	NO
2	p.V14G	C0									0											1	0						3	1	2	1	0.03	0.02	0.27	NO
2	p.I26M	C0																				0	0	1					3	1	2	1	0.03	0.04	0.15	NO
2	p.Q19K	C0																				0	1	0					3	1	2	1	0.03	0.02	0.13	NO
2	p.L3I	C0																				0	0	1					3	1	2	1	0.02	0.02	-0.11	NO
2	p.E10G	C0									0											0		1					3	1	2	1	0.03	0.02	0.07	NO
2	p.N13I	C0																				0	0	1					3	1	2	1	0.03	0.02	-0.02	NO
2	p.S4P	C0																				0	1	0					3	1	2	1	0.02	0.02	-0.01	NO
2	p.V14F	C0																				1	0						2	1	1	0				NO
2	p.E23G	C35																					0	1					2	1	1	0				NO
2	p.P25H	C15																					0	1					2	1	1	0				NO
2	p.I26N	C45																				1	0						2	1	1	0				NO
3	p.P34H	C65																				1	0	0					3	1	2	1	0.81	0.02	0.5	YES	0	0	4	1	3	1.58496	BS3	c.101C>A	1	not provided	not yet reviewed
3	p.P34L	C65																				1	1	0					3	2	0.5	-1	0.81	0.02	0.45	YES	1	1	4	3	0.333333	-1.58496	PS3	c.101C>T	4	Lpath(1)VUS(2)	not yet reviewed
3	p.I42K	C0																				0	0	1					3	1	2	1	0.03	0.02	0.42	NO
3	p.K32M	C0																				0	1	0					3	1	2	1	0.03	0.02	0.16	NO
3	p.K45I	C15																				1	0	1					3	2	0.5	-1	0.29	0.04	0.12	NO
3	p.E29K	C15																				0		1					2	1	1	0				NO
3	p.P34S	C65																				1		0					2	1	1	0				NO
3	p.V35A	C65																				1	0						2	1	1	0				NO
3	p.H41D	C65																				1	0						2	1	1	0				NO
3	p.I42M	C0																				0	1						2	1	1	0				NO
3	p.F43L	C15																				1	0						2	1	1	0				NO
3	p.F43S	C65																					0	1					2	1	1	0				NO
3	p.C44G	C65									0											1	0	1					4	2	1	0				NO
5	p.P62L	C65																				0	0	1					3	1	2	1	0.81	0.02	0.49	YES	0	0	4	1	3	1.58496	BS3	c.185C>T	2	VUS	not yet reviewed
5	p.P62S	C65																				0	0	1					3	1	2	1	0.81	0.02	0.47	YES	0	0	4	1	3	1.58496	BS3	c.184C>T	1	not provided	not yet reviewed
5	p.Q60P	C0																				0	1	0					3	1	2	1	0.03	0.02	0.33	NO
5	p.T69P	C35																				0	1	0					3	1	2	1	0.66	0.02	0.28	YES	0	0	4	1	3	1.58496	BS3	c.205A>C	none		not yet reviewed
5	p.T69A	C55																				0	0	1					3	1	2	1	0.66	0.02	0.19	NO
5	p.Q54P	C0																				0	0	1					3	1	2	1	0.03	0.02	0.15	NO
5	p.L63F	C0																				0	0	1					3	1	2	1	0.03	0.02	0.11	NO
5	p.P58H	C0																				1	0	0					3	1	2	1	0.03	0.02	0.1	NO
5	p.K50N	C0																				0	0	1					3	1	2	1	0.03	0.02	-0.09	NO
5	p.N53H	C0																				0	1	0					3	1	2	1	0.03	0.02	-0.09	NO
5	p.L63I	C0																				0	0	1					3	1	2	1	0.03	0.02	-0.06	NO
5	p.D67E	C0																				0	1	0					3	1	2	1	0.03	0.02	0.03	NO
5	p.R71W	C65																				1	0	0					3	1	2	1	0.81	0.34	0.38	NO
5	p.L51P	C65																				1	0						2	1	1	0				NO
5	p.N53T	C0																					0	1					2	1	1	0				NO
5	p.K55M	C0																				0		1					2	1	1	0				NO
5	p.S59P	C0																				0	1						2	1	1	0				NO
5	p.K65Q	C45																				0	1						2	1	1	0				NO
5	p.N66Y	C0																				1		0					2	1	1	0				NO
6	p.L82H	C65																				1	0	1					3	2	0.5	-1	0.81	0.02	0.38	YES	1	1	4	3	0.333333	-1.58496	PS3	c.245T>A	none		not yet reviewed
6	p.T97K	C15									0												1	1					3	2	0.5	-1	0.29	0.3	0.35	NO
6	p.S80C	C15																				0	0	1					3	1	2	1	0.29	0.02	0.16	NO
6	p.R78K	C0																				0	1	0					3	1	2	1	0.03	0.02	0.24	NO
6	p.S80T	C0																				0	1	0					3	1	2	1	0.03	0.02	0.14	NO
6	p.Q81H	C0																				1	0	0					3	1	2	1	0.03	0.02	0.15	NO
6	p.L82F	C0																				1	0	0					3	1	2	1	0.03	0.02	0.16	NO
6	p.V83L	C0																				0	0	1					3	1	2	1	0.03	0.02	0.23	NO
6	p.E84V	C0																				1	0	0					3	1	2	1	0.03	0.02	0.28	NO
6	p.E85G	C0									0											1		0					3	1	2	1	0.03	0.02	0.1	NO
6	p.E85K	C0																				1	0	0					3	1	2	1	0.03	0.02	0.21	NO
6	p.F93V	C0																				0	0	1					3	1	2	1	0.03	0.02	0.44	NO
6	p.L95H	C0																				0	1	0					3	1	2	1	0.03	0.02	0.48	NO
6	p.T97A	C0																				0	0	1					3	1	2	1	0.03	0.02	0.18	NO
6	p.R71S	C65																				1		0					2	1	1	0				NO
6	p.S72N	C45																				1		0					2	1	1	0				NO
6	p.L73P	C65																				0		1					2	1	1	0				NO
6	p.S80I	C0																				1		0					2	1	1	0				NO
6	p.I89T	C0																				0	1						2	1	1	0				NO
6	p.I89N	C0																				1	0						2	1	1	0				NO
6	p.I89S	C0									0													1					2	1	1	0				NO
6	p.A92D	C65																				1	0						2	1	1	0				NO
6	p.A92T	C55									0											1	0	1					4	2	1	0				NO
6	p.Q94P	C25																					0	1					2	1	1	0				NO
7	p.A102S	C0									0												1	0					3	1	2	1				NO
7	p.L118P	C25									0													1					2	1	1	0				NO
8	p.R163I	C0									0													1					2	1	1	0				NO
8	p.P173S	C0									0													1					2	1	1	0				NO
9	p.E188G	C15									0													1					2	1	1	0				NO
9	p.V191D	C35									0		1											0					3	1	2	1	0.02	0.02	0.25	NO
13	p.M1400V	C0			1	0	1	0				0				0										0	0	0	9	2	3.5	1.80735				NO
16	p.V1653M	C0														1	0		1										3	2	0.5	-1	0.03	0.02	0.16	NO
16	p.G1656D	C65	1	1															0			0							4	2	1	0				NO
17	p.M1689T	C25	1																0			0							3	1	2	1	0.29	0.02	0.11	NO
18	p.A1708V	C65	1	1						0						1			1			0							6	4	0.5	-1				NO
18	p.S1715C	C65	0													1						1							3	2	0.5	-1	0.81	0.02	0.35	YES	1	1	4	3	0.333333	-1.58496	PS3	c.5143A>T	7	Lpath(4)/VUS(1)	not yet reviewed
18	p.V1696L	C25	1	1												0			1			0							5	3	0.666667	-0.584963				NO
18	p.R1699P	C65														0						1							2	1	1	0				NO
20	p.F1734S	C55														0			1			1							3	2	0.5	-1	0.66	0.02	0.43	YES	1	1	4	3	0.333333	-1.58496	PS3	c.5201T>C	2	not provided	not yet reviewed
20	p.E1735K	C55								0												1				1	1	1	5	4	0.25	-2				NO
20	p.V1741A	C25														1						0							2	1	1	0				NO
20	p.V1741D	C45														0						1							2	1	1	0				NO
20	p.H1746L	C65														1						0							2	1	1	0				NO
20	p.A1752E	C0								0												1							2	1	1	0				NO
23	p.V1809A	C25														1			0			1							3	2	0.5	-1	0.29	0.02	0.44	NO
23	p.V1810G	C65	0	0						0						1	1		0			1							7	3	1.33333	0.415037				NO
24	p.R1835P	C15	1	1												0			0										4	2	1	0				NO
24	p.E1836K	C0	1	1						0						1			0			0							6	3	1	0				NO
24	p.L1854P	C15	0	0												1			0			1							5	2	1.5	0.584963				NO
	ABBREVIATIONS
	Align GVGD	http://brca.iarc.fr/PRIORS/BRCA1/index.php
	T27	Phosphopeptide binding activity (Lee et al. 2010)
	T28	Phosphopeptide binding specificity (Lee et al. 2010)
	T53	Cisplatin sensitivity (Anantha et al. 2017)
	T54	Cisplatin sensitivity (Bouwman et al. 2013)
	T60	Olaparib sensitivity (Anantha et al. 2017)
	T78	HDR assay (Anantha et al. 2017)
	T80	HDR assay (Lu et al. 2015)
	T81	HDR assay (Petitalot et al. 2018)
	T84	HDR assay (Starita et al. 2018)
	T91	SSA assay (Anantha et al. 2017)
	T92	SSA assay (Towler et al. 2013)
	T100	Transcriptional activation - HEK293T (Langerud et al. 2018)
	T101	Transcriptional activation - MDA-MB-231 (Langerud et al. 2018)
	T102	Transcriptional activation - VarCall (Fernandes et al. 2019)
	T107	Small colony phenotype (Coyne et al. 2004)
	T110	Small colony phenotype (Thouvenot et al. 2016b)
	T115	Protease sensitivity (Lee et al. 2010)
	T120	Spot formation assay (Thouvenot et al. 2016b)
	T127	Yeast cell growth (Thouvenot et al. 2016b)
	T131	Cell viability assay in HAP1 cells (Findlay et al. 2018)
	T133	BARD1 binding (Starita et al. 2015)
	T134	E3 activity (Starita et al. 2015)
	DR-GFP-HRR	Direct repeat GFP homologous recombination DNA repair assay
	COUNT	Total number of observations
	SUM	Number of pathogenic (P) results
	HCI BC Genes Prior Probabilities	http://priors.hci.utah.edu/PRIORS/BRCA/viewer.php?gene=BRCA1
	BayesDel	https://fengbj-laboratory.org/BayesDel/BayesDel.html
	ClinVar	https://www.ncbi.nlm.nih.gov/clinvar/
	BRCAExchange	https://brcaexchange.org/

## Sheet: ST4 TECAN Analyses
Table S4. Tecan assay data*
	M2H assay in the MCF7, HeLa and HEK293 cell lines.
Cell line			Biological Replicates
			1	2	3
MCF7	Untransfected		592	558	464
	pM empty/pVP16 empty		492	312	293
	pM3-VP16		567	400	381
HeLa	Untransfected		466	473	917
	pM empty/pVP16 empty		418	445	502
	pM3-VP16		388	445	408
HEK293	Untransfected		573	655	761
	pM empty/pVP16 empty		2985	2965	2322
	pM3-VP16		2440	12476	10294
	M2H control experiment in HEK293 cell line
				Biological Replicates
				1	2	3
HEK293	(1) Untransfected			1590	1552	1917
	(2) pM53/pVP16T			8725	8469	8983
	(3) pM3-VP16			8854	8704	9100
	(4) pM53/pVP16CP			4497	4407	5229
	(5) pM53/pVP16			2343	2348	2517
	(6) pM/pVP16			3644	3818	3417
	(7) pM unfused/pVP16 unfused			3386	2971	3648
	M2H for BRCA1 variants (Validation panel+VUS) functional assessment
				Biological Replicates						mean	SD	mean			ratio B/P
	BRCTs			1	2	3
HEK293	UNTRANSFECTED			486	543	476
	WT			3018	1800	1831
	M1652I			1883	1609	2345				1945.67	371.98
	L1664P			1791	1664	1758				1737.67	65.8964
	G1706A			2011	2104	2700				2271.67	373.851
	T1720A			1274	1538	1638				1483.33	188.057		min	max
	R1751Q			1901	3007	2505				2471	553.783	1981.87	1483.33	2471	2.58414
	R1699W			720	966	862				849.333	123.488
	A1708E			774	912	812				832.667	71.2835
	V1736A			703	763	558				674.667	105.396
	M1775R			763	561	756				693.333	114.657		min	max
	G1778V			752	897	705				784.667	100.082	766.933	674.667	849.333
	S1715C			715	845	485
	F1734S			665	745	825
	RING
	UNTRANSFECTED			280	280	290
	WT			1310	830	1110
	K45T			1400	780	1800				1326.67	513.939
	K45Q			1145	855	765				921.667	198.578
	L52I			975	1795	1285				1351.67	414.045		min	max
	D67Y			1180	950	930				1020	138.924	1155	921.667	1351.67	1.94992
	T37K			320	610	300				410	173.494
	C39R			410	320	320				350	51.9615
	C44F			315	625	565				501.667	164.418		min	max
	C61G			410	820	810				680	233.88	592.333	350	1020
	P34H			945	955	1015
	P34L			315	625	565
	P62L			1355	1395	1865
	P62S			1185	850	785
	T69P			1485	1335	1655
	R71W			965	835	915
	L82H			315	625	565
*relative luminescence units
The benign variants (class 1) are shown in green, the pathogenic variants (class 5) are shown in red and the discordant variants are shown in black

## Sheet: ST5 Odds of Pathogenicity
Table S5. Strength of evidence based on the number of known benign and known pathogenic variants tested
Binding Assay	# Classified			Proportion pathogenic (Prior, P1)	Assay result		Posterior, P2		OddsPath=[P2 x (1- P1)] / [(1- P2) x P1]		Evidence
	Total	Pathogenic	Benign		Functionally abnormal	Functionally normal	Pathogenic	Benign	Pathogenic	Benign
UbcH5a	16	11	5	0.6875	11	5	0.916667	0.166667	5	0.0909091	PS3_moderate	BS3_moderate
ABRAXAS	10	5	5	0.5	5	5	0.833333	0.166667	5	0.2	PS3_moderate	BS3_moderate
Odds of Pathogenicity (OddsPath)	Evidence strength equivalenta
<0.0029	BS3_very_strong^
<0.053	BS3
<0.23	BS3_moderate
<0.48	BS3_supporting
0.48-2.1	Indeterminate
>2.1	PS3_supporting
>4.3	PS3_moderate
>18.7	PS3
>350	PS3_very_strong
a Brnich SE et al., 2020
